# Supplementary material for: Radiological Assessment of Sarcopenia and Its Association with Metabolic Markers in Patients with Liver Cirrhosis
Source: J Clin Med. 2026 Jun 23;15(13):4854. doi: 10.3390/jcm15134854 (PMC13361375; doi:10.3390/jcm15134854)
Supplement: Supplementary file 1 [file jcm-15-04854-s001.zip]

Archive with 1 entries (1 files):
- jcm-4360245-supplementary.pdf
